# Supplementary material for: Dunaliella salina Alga Protects against Myocardial Ischemia/Reperfusion Injury by Attenuating TLR4 Signaling
Source: Int J Mol Sci. 2023 Feb 15;24(4):3871. doi: 10.3390/ijms24043871 (PMC9963554; doi:10.3390/ijms24043871)
Supplement: Supplementary file 1 [file ijms-24-03871-s001.zip]

Archive with 1 entries (1 files):
- ijms-1884666-supplementary.pdf
